# Supplementary material for: Self-Reported Oral Hygiene Performance of Patients in Albania: A Questionnaire-Based Survey
Source: Dent J (Basel). 2024 Dec 24;13(1):1. doi: 10.3390/dj13010001 (PMC11763437; doi:10.3390/dj13010001)
Supplement: Supplementary file 1 [file dentistry-13-00001-s001.zip]

Archive with 4 entries (4 files):
- Table S1 Geografical distribution and influence on parameters taken.pdf
- Table S2 Gender influence.pdf
- Table S3 Age influence on the parameters evaluated.pdf
- Table S4 Correlation coefficients age, gender, city, and variables.pdf
